# Supplementary material for: Pareto-Based Diagnostics and Selection for Mechanics–Synergy Trade-Offs in Unmeasured Muscle Activation Reconstruction
Source: Bioengineering (Basel). 2026 Mar 1;13(3):293. doi: 10.3390/bioengineering13030293 (PMC13023886; doi:10.3390/bioengineering13030293)
Supplement: Supplementary file 1 [file bioengineering-13-00293-s001.zip]

Archive with 1 entries (1 files):
- bioengineering-4125481-supplementary.pdf
